# Supplementary material for: Targeted Delivery to Dying Cells Through P-Selectin–PSGL-1 Axis: A Promising Strategy for Enhanced Drug Efficacy in Liver Injury Models
Source: Cells. 2024 Oct 27;13(21):1778. doi: 10.3390/cells13211778 (PMC11545035; doi:10.3390/cells13211778)
Supplement: Supplementary file 1 [file cells-13-01778-s001.zip]

Archive with 1 entries (1 files):
- cells-3263967-supplementary.pdf
